# Supplementary material for: Development of a nomogram for predicting the risk of left ventricular diastolic function in subjects with type-2 diabetes mellitus
Source: Int J Cardiovasc Imaging. 2021 Nov 16;38(1):15–23. doi: 10.1007/s10554-021-02338-5 (PMC8818641; doi:10.1007/s10554-021-02338-5)
Supplement: Supplementary file 1 — Supplementary file1 (XLSX 35 KB) [file 10554_2021_2338_MOESM1_ESM.xlsx]

## Sheet: normal
id	futime	fustat	gender	age	systolic function(EF,%)	systolic pressure	diastolic pressure	BMI	triglyceride	Tol.cholesterol	LDL	HDL	HBALC	fasting blood-glucose	fasting insulin	RVAW	RVLW	LVPW	EAT
T32	18	0	1	56	51	123	78	26.21	2.32	3.91	2.68	1.18	8.5	8	24.16	3.6	5.2	2.6	3.3
T33	35	0	1	59	59	137	81	26.39	2.28	4.42	2.61	0.95	8.5	8.9	18.68	4.3	3.3	3	3.3
T34	32	0	0	61	51	126	84	26.89	3.02	4.34	2.41	1.12	8.3	8.5	20.98	3.8	3.6	3	3.1
T35	8	0	0	58	52	146	72	23.75	3.05	4.49	2.62	1.08	8.5	8.7	13.99	3.6	4.7	2.6	3.1
T36	40	0	0	56	56	117	87	23.81	2.53	4.24	2.55	1.02	9.2	8.7	20.55	3.7	4.6	3.2	3.2
T37	31	0	0	59	60	123	83	23.71	2.02	4.05	2.51	0.97	9.6	8.6	14.02	3.6	4.6	3.2	3
T38	28	0	1	61	69	129	73	24.49	2.58	3.99	2.55	1.09	8.5	8.3	16.71	4.2	3.7	2.8	3.6
T39	33	0	0	62	69	120	72	25.92	2.3	4.54	2.75	1.12	8.5	9.1	16.24	3.8	5.5	3	3.6
T40	15	0	1	57	63	142	71	24.49	2.73	3.8	2.59	1.08	9.3	8.8	20.12	3.6	5.6	3	3
T41	19	0	0	62	68	115	78	25.91	2.61	3.9	2.72	1.06	9.1	9.2	13.05	4.1	3.6	3.2	3.6
T42	11	0	1	61	70	140	79	26.1	2.67	4.07	2.41	0.99	8.3	8.7	16.9	3.8	4.9	3	3.6
T43	32	0	1	59	71	126	84	25.05	2.39	4.51	2.61	1.11	8.3	9.3	19.77	3.6	5	3.1	3.5
T44	20	0	0	58	54	119	87	23.74	2.46	4.18	2.44	1.25	9.2	9.4	15.59	3.7	4.9	3.2	3
T45	19	0	0	60	68	132	70	25.98	2.38	4.06	2.61	1.26	9.3	8.9	22.69	4.1	4.1	3.2	3
T46	21	0	1	59	51	140	72	24.97	2.74	3.86	2.45	1.04	9.1	9.4	24.61	3.9	5	2.6	3
T47	42	0	0	60	60	123	74	25.9	1.89	4.07	2.49	1.11	9.6	9.1	16.63	4	4.5	2.8	3.1
T48	37	0	1	59	56	113	82	26.96	2.92	4.52	2.6	0.95	8.5	9.4	19.16	3.6	4.5	2.8	3
T49	9	0	1	57	52	120	74	25.06	2.9	4	2.51	1.29	9.8	8.3	12.09	4.3	3.1	3.2	3.5
T50	11	0	1	61	64	127	71	25.14	2.08	4.47	2.53	1.16	9.3	7.7	18.62	4	3.1	3.2	3.6
T51	30	0	0	56	60	138	82	26.17	2.1	4.07	2.72	1.26	9.4	8.8	22.82	4	4.7	2.8	3.2
T52	37	0	0	57	52	137	72	24.14	2.06	4.52	2.63	1.03	9.3	9.1	18.7	3.6	5.6	2.9	3.3
T53	17	0	0	57	54	147	71	25.67	2.54	3.93	2.7	1.18	9	9.1	11.67	4.1	3.6	2.7	3.4
T54	41	0	1	59	68	124	82	26.25	2.21	4.37	2.52	0.95	9	9.4	21.72	3.7	4.6	3.1	3
T55	22	0	0	61	68	137	76	23.73	3.18	4.47	2.72	1.14	9.6	8.5	24.08	4.2	4.7	2.9	3.7
T56	33	0	0	57	55	113	81	24.96	2.62	4.06	2.73	1.2	9.1	7.9	19.06	4.1	3.3	2.8	3.1
T57	37	0	0	58	57	114	85	24.7	2.13	3.89	2.69	1.29	9.9	8	20.37	3.8	4.1	2.7	3.2
T58	14	0	0	61	68	145	69	24.73	2.54	4.27	2.55	1.11	9.1	7.7	21.64	4.1	5.4	2.7	3.3
T59	21	0	1	60	54	142	69	25.38	2.81	3.99	2.61	1.15	9.8	8.6	20.2	4	5	2.7	3
T60	12	0	1	60	52	126	68	24	3.03	3.92	2.49	1.19	9.1	9.2	21.12	4.2	5.4	2.7	3.1
T61	43	0	1	59	53	131	75	26.04	1.91	4.28	2.41	1.12	9.3	8.5	13.12	4	5.4	2.6	3.2
T62	27	0	0	56	59	121	82	24.38	3.08	4.24	2.49	1.12	9.6	8.1	13.93	3.9	5.6	3.1	3.4
T63	13	0	0	56	68	120	82	26.58	2.27	4.28	2.53	1.08	8.7	9.4	13.02	3.9	4.3	2.9	3.7
T64	25	0	1	58	63	126	85	26.84	2.13	4.36	2.39	1.26	9.2	8.4	19.79	4.2	5.6	3	3.1
T65	10	0	1	59	66	125	81	24.54	2.73	3.98	2.62	1.21	8.5	9	15.94	4.1	3.6	3	3
T66	37	0	0	59	52	139	79	26.33	2.33	3.84	2.39	1	9.2	9.4	14.6	3.6	4.6	2.6	3.7
T67	19	0	1	62	71	142	74	25.57	3.05	4.18	2.58	0.99	9.9	8.6	24.24	3.7	3.5	3.2	3.1
T68	38	0	1	61	54	147	86	24.36	2.31	4	2.72	1.28	8.5	8.8	13.53	3.6	5.5	2.6	3.4
T69	25	0	1	58	56	129	87	24.4	2.73	4.23	2.44	1.31	9.1	8.5	15.63	4.1	3.8	3.1	3.5
T70	9	0	0	57	71	137	83	26.04	1.86	3.93	2.46	1.12	9.7	8.9	15.62	3.6	3.8	2.9	3
T71	18	0	1	61	71	137	74	24.89	3.2	3.86	2.66	0.96	9.2	8.5	18.5	4.1	3.2	2.9	3.6
T72	42	0	1	59	71	124	84	26.08	2.52	3.83	2.74	1.19	9.7	8.6	24	4	4.6	3	3.2
T73	38	0	0	58	53	119	72	26.51	2.02	4.33	2.56	1.19	8.4	9	19.35	4.1	4.9	2.9	3.7
T74	27	0	0	56	65	121	86	26.67	1.87	4.39	2.58	1.16	9.3	9.1	12.83	4.3	5.6	3	3.2
T75	9	0	0	57	54	125	84	26.97	2.55	3.84	2.51	1	8.5	8.4	18.14	3.9	4.1	3	3.3
T76	14	0	0	59	66	125	71	25.99	2.46	4.53	2.46	1.26	8.4	8	18.33	3.6	4.6	2.6	3.5
T77	22	0	1	61	58	121	75	26.5	3.1	4.16	2.57	0.95	9.5	7.9	20.76	3.7	4.4	2.8	3.3
T78	14	0	0	59	64	144	80	24.79	2.51	3.93	2.57	1.14	9.9	8.8	12.85	3.7	5.5	3	3.2
T79	29	0	0	61	58	113	80	23.83	1.95	4.27	2.4	1.12	8.3	7.9	16.05	4.3	5.4	3	3.3
T80	14	0	0	56	66	114	81	24.39	2.49	4.09	2.52	1.28	8.8	8.7	13.54	4	3.6	2.8	3.7
T81	40	0	0	59	64	122	86	24.87	2.62	4.4	2.4	1.08	9.8	9.4	23.04	3.6	3.5	3.2	3.4
T82	24	0	1	60	55	116	80	25.99	2.02	4.51	2.39	1.2	8.3	9.4	20.22	4.3	4.5	3.1	3.3
T83	22	0	0	58	51	145	72	24.68	2.17	3.85	2.45	1.29	9.2	8.4	24.33	4.3	3.8	2.9	3.1
T84	33	0	1	60	60	117	86	25.15	2.62	3.76	2.5	1.3	9	9.1	18.07	3.8	3.4	2.8	3.6

## Sheet: LVDD
id	futime	fustat	gender	age	systolic function(EF,%)	systolic pressure	diastolic pressure	BMI	triglyceride	Tol.cholesterol	LDL	HDL	HBALC	fasting blood-glucose	fasting insulin	RVAW	RVLW	LVPW	EAT
T1	41	1	0	56	66	147	79	24.44	2	5.07	2.69	1.01	7.4	8.5	25.61	4.6	4.1	2.8	4.6
T2	12	1	0	62	70	126	84	23.84	2.71	4.58	2.79	0.91	8.4	7.8	21.41	4.5	4	3.1	3.6
T3	35	1	1	60	57	127	72	26.66	3.1	4.7	2.62	1.03	8.2	7.5	18.68	3.9	4.2	3.2	4.1
T4	15	1	1	58	66	148	70	25.03	2.12	5.19	2.56	0.92	8.9	10.6	15.38	4.3	4.2	2.6	3.7
T5	9	1	0	62	61	127	84	26.83	3.12	4.79	2.73	1.02	7.8	10.4	23.24	4.2	4.1	3.1	4.5
T6	9	1	0	58	60	137	85	25.15	2.92	4.95	2.96	1.04	8.4	8.2	21.91	4.5	3.7	3.4	4.3
T7	16	1	0	56	64	142	81	23.66	2.62	4.8	2.88	1.01	8.7	10.3	24.32	3.9	3.6	2.6	4.5
T8	37	1	0	60	70	141	81	23.56	2.56	5.11	2.57	0.9	7.4	10.6	26.83	4.2	3.5	3.2	3.8
T9	32	1	0	58	70	125	81	24.7	2.74	5.33	2.78	0.92	8.3	10.1	19.47	4.6	3.5	2.7	3.7
T10	26	1	0	62	63	137	69	24.52	3.08	4.98	2.61	0.92	7.6	10.1	13.36	4.2	4.1	3.4	4.5
T11	15	1	0	62	58	140	82	25.38	2.03	4.75	2.61	1.03	8.9	10	23.43	4.7	3.4	3.2	4.3
T12	28	1	0	60	56	135	82	24.06	2.78	4.96	2.58	1.04	9	7.4	15.87	4.2	4	2.6	4.1
T13	11	1	1	57	58	136	78	24.69	2.79	4.76	2.82	0.95	7.5	10.5	21.14	4.1	4.1	3.1	4
T14	31	1	0	57	59	128	73	25.32	2.32	4.55	2.61	0.98	8.2	10.4	20.72	4.1	4.2	3.2	4.3
T15	12	1	1	62	60	152	78	26.94	2.75	4.79	2.91	0.9	7.9	7.9	17.63	4.4	3.8	2.8	3.5
T16	17	1	1	56	70	139	87	27	3.08	5.33	2.7	0.92	8.8	9.7	27.79	4	3.8	3.3	3.5
T17	24	1	1	58	65	126	71	23.6	1.96	4.86	2.58	1.02	8	9.8	15.5	4.8	4.1	2.9	4
T18	22	1	1	58	67	129	87	26.1	3.09	4.8	2.61	0.91	7.8	9.2	13.45	4.8	4.1	3.4	4
T19	43	1	1	59	53	133	78	25.33	2.82	4.96	2.81	0.92	7.5	7.8	25.39	4.7	4.2	2.8	4
T20	12	1	1	56	67	152	79	26.97	2.14	4.82	2.56	1	8.8	7.8	14.79	4.3	4.2	3.2	4.5
T21	17	1	0	62	70	140	69	23.88	2.45	4.73	2.56	1	9.2	8.4	15.34	4.7	4.1	2.8	3.7
T22	20	1	0	60	70	142	72	26.52	1.97	4.59	2.9	0.93	8.2	8.3	12.79	4	3.5	2.8	4.4
T23	27	1	0	62	53	125	82	23.61	2.29	4.54	2.58	1.03	9.2	10.1	17.12	4.2	4.2	3.3	4.3
T24	9	1	0	56	62	150	69	23.82	2.24	5.05	2.77	1.04	8.5	9.3	16.06	4.8	3.6	2.8	4.5
T25	10	1	1	56	66	150	80	26.23	2.86	4.86	2.9	1.02	7.5	7.2	18.12	4.7	4	2.6	3.9
T26	28	1	0	59	60	133	75	26.41	2.83	5.27	2.69	0.97	9	9.3	21.26	4	3.9	2.7	4
T27	26	1	1	57	57	126	70	25.01	1.89	4.7	2.74	0.93	7.8	10	15.6	4.8	3.6	3.1	4
T28	37	1	0	57	54	147	78	23.89	3.13	4.9	2.53	1	8.3	8.1	21.66	4	4.1	3.2	4
T29	36	1	1	56	55	137	85	26.5	3	4.63	2.97	0.95	9.1	10.3	21.11	4.1	4.2	2.6	4.6
T30	31	1	1	56	59	135	71	24.4	2.08	4.92	2.83	1	8.1	10.2	23.15	3.9	4	2.9	3.7
T31	32	1	1	58	62	131	73	25.94	2.84	5.25	2.59	1.04	7.5	9.4	15.37	4.6	3.5	3.1	3.9

## Sheet: all patients
id	futime	fustat	gender	age	systolic.function	systolic.pressure	diastolic.pressure	BMI	triglyceride	Tol.cholesterol	LDL	HDL	HBA1C	fasting.blood.glucose	fasting.insulin	RVAW	RVLW	LVPW	EAT
T1	35	1	0	58	58	131	72	23.98	2.7	4.81	3.08	1.02	9.1	7.6	27.24	3.9	3.5	3.1	3.8
T2	30	1	1	61	52	146	68	26.36	3.11	5.18	2.98	0.99	7.4	10.1	18.78	4.8	4.2	3.1	4.5
T3	19	1	1	61	57	149	83	25.21	2.52	4.58	2.61	1.02	7.7	8.6	24.61	3.9	3.7	3	3.8
T4	36	1	1	56	54	134	74	23.5	3.14	5.06	2.77	1.01	8.6	9.8	27.38	4.8	4	2.7	3.5
T5	39	1	1	60	60	131	69	25.95	2.19	5.03	2.97	0.99	8.1	8	23.03	4	3.8	3.3	3.6
T6	36	1	0	57	63	139	87	23.9	3.02	5.05	2.59	0.93	8.6	9.3	15.75	4.8	4.1	3.1	4
T7	30	1	0	58	58	133	79	25.52	2.89	4.8	2.88	0.96	9	9.2	25.32	4.5	4.2	3.2	4.1
T8	39	1	0	58	66	130	68	25.74	2.86	4.67	2.86	1	8.5	10.1	22.03	4.5	3.5	3.4	4.1
T9	10	1	1	59	66	152	85	26.12	2.5	4.58	2.63	0.9	8.4	8.2	21.77	4.3	3.9	3.4	3.9
T10	11	1	0	62	66	127	87	24.55	2.09	4.55	2.69	1.03	8.1	9	17.21	3.9	3.5	2.7	4
T11	22	1	0	57	60	128	68	24.16	3.12	4.69	3.06	1	7.7	7.8	15.04	4.8	3.6	3.1	4.6
T12	38	1	0	56	65	142	85	24.98	3.06	4.58	2.98	0.94	8.7	7.4	22.73	4.4	4.2	2.6	3.9
T13	24	1	1	56	53	152	78	25.87	2.09	5.09	2.77	1.01	8.2	7.8	21.41	4.7	3.4	2.8	4.3
T14	40	1	1	60	64	147	70	25.46	3.04	4.91	2.85	0.92	8	9.4	17.28	4.8	3.4	3	3.7
T15	29	1	0	62	58	147	73	26.53	2.88	5.11	2.94	0.96	9.2	7.9	16.03	3.9	3.9	2.7	4.2
T16	16	1	0	62	70	141	82	24.09	3.18	4.64	2.74	1.03	7.9	9.9	18.11	4.1	3.8	2.7	3.9
T17	42	1	0	62	58	146	71	23.81	2.74	5.32	2.75	1.03	7.4	7.3	27.33	4.6	3.8	3.3	4.4
T18	18	1	1	58	60	132	81	23.63	2.83	4.8	2.8	0.94	8.7	7.2	14.13	4.7	3.6	3.4	3.8
T19	28	1	1	57	56	131	82	25.08	2.55	4.98	2.96	0.95	7.9	9.2	18.66	4.8	3.8	3.4	3.6
T20	24	1	0	57	54	141	82	24.09	2.84	5.31	2.62	0.97	9.2	9.8	18.56	4.4	3.6	2.8	4.3
T21	25	1	1	61	58	146	72	24.18	1.88	4.87	2.8	1	8.9	9.9	19.1	4.2	3.9	2.9	4.1
T22	29	1	1	59	59	134	77	24.93	2.5	5.13	3.03	1	8.8	9	13.35	4.8	3.7	2.6	4.1
T23	25	1	0	56	56	125	69	24.83	2.24	4.69	2.91	0.94	7.7	8.8	19.97	4.5	3.5	3.1	3.5
T24	38	1	1	59	57	147	70	26.62	2.39	5.2	2.87	0.99	7.9	10	13.96	3.9	3.8	3.2	4.3
T25	42	1	1	57	58	154	70	24.19	2.98	4.8	3.07	0.94	8.5	8.7	13.93	4.4	3.9	2.8	3.8
T26	22	1	1	58	70	145	75	25.33	2.14	5.31	2.69	1	8	10.6	22.69	4.7	3.8	3.3	3.8
T27	31	1	0	60	65	133	75	24.75	2	5.14	2.64	0.97	9.2	8.9	21.13	4.4	3.8	3	3.5
T28	8	1	1	57	62	142	83	24.09	2.29	4.96	2.79	1.01	7.7	10.5	22.36	4.8	3.6	3.3	4.6
T29	40	1	0	61	65	143	73	24.03	2.27	5.1	2.95	0.95	8.2	7.3	16.94	4.6	3.4	3	4.5
T30	19	1	0	61	64	138	77	25.77	2.71	4.93	2.66	0.99	8	8.7	12.71	4.3	3.5	2.6	3.6
T31	27	1	1	58	68	128	69	23.67	2.78	5	2.81	1.03	8.6	8.8	25.07	4.4	3.6	3.2	3.5
T32	24	0	1	60	65	117	69	26.37	3.06	4.02	2.52	1.22	9.4	9.1	17.24	3.7	4.8	3.2	3.7
T33	43	0	1	62	58	134	85	26.84	2.5	4.23	2.51	1.02	9.1	9.3	15.95	4	3.6	2.6	3.6
T34	10	0	1	62	51	130	81	26.05	2.47	4.49	2.59	1.28	9.3	8.3	20.22	4.3	3.5	2.7	3.7
T35	26	0	1	61	67	124	69	24.29	3.05	4.04	2.53	1.17	8.8	9	21.11	4.1	3.2	2.8	3.6
T36	18	0	1	61	58	131	68	23.83	2.39	3.92	2.55	1.13	9.3	9	22.55	3.8	3.8	2.8	3.1
T37	32	0	0	58	68	129	68	26.84	2.08	4.23	2.45	1.01	9.1	8.5	16.47	3.6	3.6	2.9	3.2
T38	14	0	0	57	52	114	80	25.8	2.51	4.01	2.56	1.12	9.4	8.8	11.87	4	5.3	3.1	3.6
T39	27	0	0	59	56	121	75	25.95	2.79	4	2.45	1.27	9.1	7.9	24.34	4	4.1	3.2	3.3
T40	40	0	1	61	68	129	73	24.56	2.1	4.3	2.55	0.97	8.6	8.6	18.25	3.7	3.7	2.6	3.5
T41	39	0	0	62	61	118	75	24.78	2.16	4.49	2.65	1.22	8.5	9.1	22.82	4	5.1	3	3.1
T42	40	0	1	59	67	115	74	25.82	2.57	4.17	2.43	1.19	8.4	8.5	18.32	4.2	3.6	2.9	3.3
T43	41	0	1	62	69	119	73	26.97	3.14	4.03	2.47	1.01	9.7	8.5	20.34	3.7	4.2	2.6	3.3
T44	29	0	0	57	60	132	81	25.74	2.41	4.23	2.51	1.31	9.7	8.7	20.65	3.9	4.1	3.1	3.3
T45	33	0	0	60	64	131	79	26.13	2.13	4.13	2.42	1.11	9.2	8.9	13.25	3.6	3.7	2.9	3
T46	29	0	1	62	61	135	79	25.33	2.78	3.82	2.61	1.08	8.4	9.1	16.56	4	4.5	2.6	3.6
T47	29	0	1	58	63	132	77	24.53	2.26	4.39	2.61	1.25	8.6	8.9	19.05	3.6	4.1	2.7	3.2
T48	31	0	0	59	61	145	79	24.18	2.83	4.48	2.71	1.16	9.3	8	13.43	4.2	5.4	2.6	3.3
T49	15	0	1	57	52	117	75	23.64	1.88	4.34	2.61	1.07	8.8	8.2	12.61	3.6	4.4	2.9	3.7
T50	18	0	1	56	66	134	83	26.32	1.98	4.12	2.72	1.2	8.3	7.7	12.33	3.7	4.9	3	3.7
T51	42	0	0	59	61	131	72	26.07	2.4	4.34	2.64	1.1	9.2	9.4	11.81	3.9	5.2	2.9	3.6
T52	17	0	1	62	63	130	68	25.97	2.3	3.82	2.69	1.06	9.7	8.8	24.1	4.2	4.7	2.7	3.5
T53	17	0	0	56	66	116	85	25.36	2.87	3.9	2.6	1.32	9.7	8.2	16.73	3.9	4.3	3	3.5
T54	36	0	0	62	62	126	86	26.15	2.57	3.8	2.7	1.2	9.9	9.4	23.11	4.2	3.5	2.7	3.3
T55	12	0	1	58	59	125	69	24.61	2.85	4.04	2.52	1.31	8.8	8	13.11	4.2	3.2	2.9	3
T56	35	0	0	60	68	119	77	24.97	2.01	3.85	2.56	1.3	8.3	9.3	13.45	4	3.8	2.6	3.2
T57	43	0	1	58	59	125	86	23.78	2.16	3.77	2.47	1.23	8.9	8.9	11.35	4.2	4.4	3	3
T58	36	0	0	58	52	132	78	24.38	2.96	4.44	2.39	1.23	8.3	9.4	20.6	4	4.3	2.9	3.5
T59	10	0	0	62	61	134	75	25.69	2.94	4.02	2.67	1.04	9.9	9.4	20.24	3.6	4.4	3.2	3
T60	10	0	1	56	67	141	69	25.04	2.48	4.09	2.51	1.04	9.7	8.3	12.2	4.3	4.6	2.8	3.2
T61	9	0	0	56	51	139	73	24.58	2.78	4.34	2.6	1.22	8.6	9.1	20.83	4.2	4.8	3.1	3.2
T62	19	0	0	62	60	113	76	23.83	2.26	4.2	2.64	0.98	8.8	8	24.58	4	4	2.6	3.6
T63	36	0	1	61	71	139	87	26.16	1.91	3.94	2.73	0.96	9.5	9.3	14.92	3.7	3.9	2.8	3.5
T64	25	0	0	61	71	123	87	24.13	2.99	4.1	2.46	1.18	8.8	8.4	15.92	4.1	5.6	3.1	3.4
T65	40	0	1	62	55	144	79	25.02	1.94	4.14	2.6	1.18	8.6	8.4	21.53	4.1	3.4	2.7	3.5
T66	24	0	0	56	58	146	86	25.41	2.34	4.53	2.48	1.17	9.6	9.3	20.97	4.2	5.6	3.2	3.1
T67	24	0	0	61	65	128	79	23.73	2.37	4.34	2.77	1.17	9.9	8.5	24.14	3.8	4	2.8	3.6
T68	17	0	1	58	68	134	77	25.95	2.45	3.87	2.42	0.96	9.6	8	15.5	3.7	4.9	2.9	3.5
T69	31	0	0	56	55	121	87	23.85	3.02	4.39	2.47	1.18	9.1	7.7	13.83	4.2	4.4	3.2	3.5
T70	12	0	0	57	67	133	78	24.41	2.86	4.08	2.75	1.12	9.5	7.7	22.27	3.6	5.3	3.1	3.4
T71	24	0	1	58	62	129	76	26.81	2.98	4.17	2.39	1.32	9.7	8.5	20.7	4.3	3.9	2.8	3.4
T72	30	0	0	61	65	136	68	26.86	2.75	4.37	2.69	1	9.3	8.8	19.76	4.3	4.9	3	3.4
T73	8	0	0	62	69	146	74	25.32	2.91	4.06	2.66	1.16	8.7	8.6	19.86	3.9	3.2	2.8	3.6
T74	9	0	1	60	55	114	73	23.71	2.14	4.29	2.76	1.13	9	8.9	21.97	3.7	4.9	3.1	3
T75	42	0	1	57	52	144	75	26.41	2.02	4.54	2.5	1.08	8.6	7.9	16.57	4.1	3.5	2.8	3.1
T76	41	0	0	59	63	134	84	25.43	3.12	3.98	2.48	1.32	9.5	7.8	15.91	3.6	5	2.9	3.2
T77	18	0	1	61	66	129	86	25.54	2.95	3.97	2.68	1.15	9.9	8.9	14.55	3.9	3.8	2.9	3.6
T78	11	0	0	62	51	120	81	25.8	3.19	4.26	2.57	1.04	9.1	8.1	17.51	3.8	4	2.7	3.5
T79	16	0	1	58	64	125	79	26.79	2.57	4.08	2.74	0.99	9.8	8.7	24.15	4.1	5	2.9	3.4
T80	37	0	0	57	53	122	79	26.72	2.42	4.23	2.43	1.32	9	9	15.65	4.1	5.4	2.8	3.2
T81	36	0	0	61	68	121	68	26.46	2.23	4.09	2.41	0.95	9.7	8	14.35	4.1	3.4	3	3.5
T82	33	0	1	61	63	126	77	26.85	2.63	3.85	2.74	1.22	8.4	8.2	15.7	4	3.9	2.6	3.3
T83	40	0	0	62	65	142	78	25.3	2.59	4.54	2.63	1.16	9.5	7.7	11.36	4.3	3.5	3	3.4
T84	34	0	1	62	56	122	71	26.27	1.87	4.14	2.64	1.27	9.2	8.5	14.01	3.9	3.4	3.2	3.2
